# Supplementary material for: KRAS-dependent sorting of miRNA to exosomes
Source: eLife. 2015 Jul 1;4:e07197. doi: 10.7554/eLife.07197 (PMC4510696; doi:10.7554/eLife.07197)
Supplement: Supplementary file 2. — Abundant miRNAs. Normalized read counts (see ‘Materials and methods’) were used to determine the miRNAs with the highest number of reads (top 50) from cell and exosomal data sets. The top 50 most abundant miRNAs were compared between exosomes and cells for each cell line. Most abundant miRNAs in exosomes (blue), cells (orange), or both. DOI: http://dx.doi.org/10.7554/eLife.07197.024 [file elife07197s003.xlsx]

## Sheet: Supp File 2A. DKO1
Supplemental File 2A: Abundant miRNAs in DKO-1
DKO-1
id	baseMean	baseMeanA	baseMeanB	foldChange	log2		Key
					FoldChange			abundant in exos
hsa-miR-320c	4153.56	161.545	10141.6	62.7788	5.97221			abundant in cells
hsa-miR-139-5p	3101.25	191.452	7465.93	38.9963	5.28526			abundant in both
hsa-miR-224-5p	2535.19	642.734	5373.87	8.36095	3.06367
hsa-miR-320d	1977.21	21.4094	4910.92	229.381	7.8416
hsa-miR-361-5p	1369.66	496.644	2679.18	5.39456	2.43151
hsa-miR-371b-3p	1456.45	677.989	2624.14	3.87047	1.95251
hsa-miR-371a-5p	1402.1	624.27	2568.84	4.11495	2.04087
hsa-miR-193b-3p	1079.3	160.643	2457.29	15.2965	3.93513
hsa-miR-1246	936.379	80.8321	2219.7	27.4606	4.77929
hsa-miR-151a-5p	949.441	247.222	2002.77	8.10111	3.01812
hsa-miR-146a-5p	594.311	63.5499	1390.45	21.8797	4.45152
hsa-miR-877-5p	634.527	357.368	1050.27	2.93889	1.55527
hsa-miR-501-3p	627.924	350.193	1044.52	2.98271	1.57662
hsa-miR-3187-3p	374.033	121.148	753.359	6.21848	2.63656
hsa-miR-96-5p	7374.16	11935.3	532.491	0.0446149	-4.48633
hsa-miR-4473	4221.17	6775.7	389.382	0.0574675	-4.12111
hsa-miR-582-3p	3694.27	6056.86	150.389	0.0248296	-5.3318
hsa-miR-32-5p	3543.95	5859.49	70.6295	0.0120539	-6.37436
hsa-miR-130b-5p	2044.64	3308.36	149.055	0.0450541	-4.4722
hsa-miR-141-5p	2021.22	3303.88	97.2335	0.0294301	-5.08656
hsa-miR-19a-3p	1486.83	2408.46	104.394	0.0433447	-4.528
hsa-miR-18a-5p	1262.93	2031.76	109.704	0.0539948	-4.21104
hsa-miR-140-5p	1267.81	1810.54	453.706	0.250591	-1.99659
hsa-miR-1247-3p	1140.01	1566.65	500.045	0.319181	-1.64755
hsa-miR-548o-3p	936.288	1403.79	235.032	0.167427	-2.5784
hsa-miR-9-5p	893.445	1403.78	127.949	0.0911465	-3.45567
hsa-miR-374a-5p	1000.02	1375.43	436.899	0.317645	-1.65451
hsa-miR-374a-3p	693.261	1137.38	27.0834	0.0238121	-5.39216
hsa-miR-21-5p	976707	1.42056e+06	310932	0.218881	-2.19178
hsa-miR-100-5p	68972.4	17726.9	145841	8.22706	3.04038
hsa-miR-221-3p	62032.1	35882.7	101256	2.82186	1.49665
hsa-miR-320a	58962.5	33877.9	96589.4	2.8511	1.51152
hsa-miR-148a-3p	180248	266817	50394.1	0.188872	-2.40452
hsa-let-7i-5p	132174	195478	37217.5	0.190392	-2.39295
hsa-miR-200a-3p	91182.7	131202	31153.9	0.23745	-2.0743
hsa-miR-222-3p	12367.8	3489.91	25684.5	7.35967	2.87964
hsa-miR-423-5p	13866.7	6751.83	24539	3.63441	1.86172
hsa-miR-3184-3p	13866.7	6751.83	24539	3.63441	1.86172
hsa-miR-320b	8359.66	1170.21	19143.8	16.3594	4.03205
hsa-miR-27b-3p	60190.6	88487	17746.1	0.20055	-2.31797
hsa-miR-103b	44811.7	66130.5	12833.3	0.194061	-2.36542
hsa-miR-103a-3p	44811.7	66130.5	12833.3	0.194061	-2.36542
hsa-miR-186-5p	5455.36	2219.32	10309.4	4.6453	2.21577
hsa-miR-7-5p	128346	207103	10210.2	0.0493003	-4.34226
hsa-miR-196a-5p	5638.94	3359.88	9057.52	2.69578	1.4307
hsa-miR-629-5p	4243.71	1658.83	8121.04	4.89565	2.2915
hsa-miR-425-5p	36195.9	54996.1	7995.59	0.145385	-2.78205
hsa-miR-30e-5p	15368.1	21484.9	6192.91	0.288245	-1.79463
hsa-miR-148b-3p	13667.9	19157	5434.41	0.283678	-1.81767
hsa-miR-200a-5p	27110.7	42174.7	4514.75	0.107049	-3.22366
hsa-miR-20a-5p	38588.4	61368.4	4418.37	0.0719974	-3.79591
hsa-miR-17-5p	15310.2	22647.4	4304.45	0.190064	-2.39544
hsa-miR-3529-3p	42236.5	68160.6	3350.44	0.0491552	-4.34651
hsa-miR-372	10125.7	14713.4	3244.15	0.220489	-2.18122
hsa-miR-24-2-5p	2657.49	3682.61	1119.81	0.304081	-1.71747
hsa-miR-101-3p	17076.2	27808	978.411	0.0351845	-4.82892
hsa-miR-141-3p	2001.87	2753.3	874.736	0.317705	-1.65424
hsa-miR-340-5p	2829.59	4146.44	854.303	0.206033	-2.27905
hsa-miR-19b-3p	3731.08	5746.95	707.269	0.123069	-3.02247
hsa-miR-126-3p	1478.7	2016.25	672.364	0.333473	-1.58436
hsa-miR-106b-5p	3588.31	5550.73	644.691	0.116145	-3.106
hsa-miR-15b-5p	1487.44	2061.35	626.572	0.303963	-1.71803
hsa-miR-221-5p	1487.12	2066.98	617.322	0.298658	-1.74343
hsa-miR-148a-5p	1705.03	2443.23	597.737	0.24465	-2.03121

## Sheet: Supp File 2B. DKs8
Supplemental File 2B: Abundant miRNAs in DKs-8
id	baseMean	baseMeanA	baseMeanB	foldChange	log2		Key
					FoldChange			abundant in exos
hsa-miR-320b	5847.15	429.407	11264.9	26.2336	4.71334			abundant in cells
hsa-miR-146b-5p	4190.25	993.695	7386.8	7.43367	2.89407			abundant in both
hsa-miR-1246	2953.99	35.5088	5872.47	165.381	7.36965
hsa-miR-320c	2745.05	72.4879	5417.61	74.7382	6.22377
hsa-miR-629-5p	1859.18	672.036	3046.33	4.53299	2.18046
hsa-let-7c	1381.95	346.058	2417.84	6.9868	2.80463
hsa-miR-320d	1205.61	9.94367	2401.27	241.488	7.9158
hsa-miR-224-5p	1204.76	543.31	1866.21	3.43488	1.78026
hsa-miR-4792	167.287	0.0507634	334.523	6589.84	12.686
hsa-miR-96-5p	1905.79	3726.12	85.4528	0.0229335	-5.4464
hsa-miR-107	1543.38	2830.59	256.176	0.0905029	-3.46589
hsa-miR-4473	1140.25	2221.29	59.2116	0.0266564	-5.22937
hsa-miR-19b-3p	1156.31	2102.63	209.982	0.0998662	-3.32386
hsa-miR-106b-5p	1006.68	1912.04	101.313	0.0529867	-4.23823
hsa-miR-372	871.356	1604.64	138.068	0.0860429	-3.5388
hsa-miR-32-5p	749.749	1483.14	16.3617	0.0110319	-6.50218
hsa-miR-24-2-5p	646.942	1220.79	73.0959	0.059876	-4.06188
hsa-miR-141-5p	531.646	1021.68	41.6074	0.0407243	-4.61797
hsa-let-7a-5p	125343	43974.8	206712	4.70068	2.23287
hsa-let-7b-5p	108507	24501.9	192512	7.85702	2.97398
hsa-let-7f-5p	72328.1	46075.4	98580.9	2.13956	1.09731
hsa-miR-182-5p	29414	10405.4	48422.7	4.65362	2.21835
hsa-miR-183-5p	25013.9	14375.9	35651.9	2.47997	1.31032
hsa-miR-423-3p	19297.3	10780.9	27813.6	2.57989	1.36731
hsa-miR-3184-5p	18571.7	10218.7	26924.8	2.63486	1.39773
hsa-miR-423-5p	10880.5	2605.49	19155.5	7.35198	2.87813
hsa-miR-3184-3p	10880.5	2605.49	19155.5	7.35198	2.87813
hsa-miR-29a-3p	13242.3	18116.4	8368.21	0.461913	-1.11431
hsa-miR-200a-3p	33495.6	58793.4	8197.83	0.139435	-2.84234
hsa-miR-7-5p	28005.5	49048.3	6962.74	0.141957	-2.81647
hsa-miR-22-3p	7484.22	10284.5	4683.96	0.45544	-1.13467
hsa-miR-28-3p	2985.18	1356.11	4614.26	3.40257	1.76663
hsa-miR-200a-5p	6911.75	10875.4	2948.15	0.271086	-1.88318
hsa-miR-103b	13729.1	24736.4	2721.83	0.110034	-3.18398
hsa-miR-103a-3p	13729.1	24736.4	2721.83	0.110034	-3.18398
hsa-miR-93-5p	5495.27	8531.91	2458.64	0.288169	-1.79501
hsa-miR-3529-3p	9236.23	16144.3	2328.15	0.144209	-2.79377
hsa-miR-429	12579.4	22941.6	2217.29	0.0966491	-3.3711
hsa-miR-1307-3p	3372.22	5136.3	1608.13	0.313092	-1.67534
hsa-miR-425-5p	10344.1	19144.6	1543.69	0.0806333	-3.63248
hsa-miR-26b-5p	2603.15	3777.97	1428.34	0.37807	-1.40327
hsa-miR-101-3p	5217.27	9248.84	1185.71	0.128201	-2.96353
hsa-let-7a-3p	1815.78	2573.1	1058.45	0.411352	-1.28156
hsa-miR-100-5p	2239.43	3422.42	1056.44	0.308681	-1.69581
hsa-miR-20a-5p	12129.5	23315.5	943.431	0.0404636	-4.62723
hsa-miR-98-5p	1847.85	2766.3	929.396	0.33597	-1.57359
hsa-miR-30e-5p	3366.33	5974.14	758.523	0.126968	-2.97747
hsa-miR-17-5p	5244.76	9787.09	702.431	0.0717712	-3.80045
hsa-miR-196b-5p	1335.68	2061.39	609.972	0.295903	-1.7568
hsa-miR-185-5p	1390.1	2268.07	512.125	0.225797	-2.1469
hsa-miR-374c-3p	851.697	1197.16	506.23	0.422858	-1.24175
hsa-miR-374b-5p	851.697	1197.16	506.23	0.422858	-1.24175
hsa-miR-126-3p	1097.06	1750.01	444.101	0.25377	-1.97841
hsa-miR-484	1275.77	2123.82	427.717	0.20139	-2.31193
hsa-miR-340-5p	1280.96	2136.23	425.698	0.199276	-2.32716
hsa-miR-582-3p	1393.42	2383.98	402.862	0.168987	-2.56502
hsa-miR-1180	1007.37	1637.72	377.024	0.230213	-2.11896
hsa-miR-194-5p	1640.7	2905.4	375.998	0.129413	-2.94994
hsa-miR-27a-5p	1816.71	3261.18	372.252	0.114147	-3.13104

## Sheet: Supp File 2C. DLD1
Supplemental File 2C: Abundant miRNAs in DLD-1
DLD-1
id	baseMean	baseMeanA	baseMeanB	foldChange	log2		Key
					FoldChange			abundant in exos
hsa-miR-371b-3p	568.869	174.088	963.65	5.53543	2.46869			abundant in cells
hsa-miR-371a-5p	550.56	162.443	938.677	5.77849	2.53069			abundant in both
hsa-miR-4497	153.871	1.17023	306.571	261.975	8.03329
hsa-miR-486-5p	152.972	1.77559	304.169	171.306	7.42043
hsa-miR-345-5p	591.141	950.341	231.941	0.244061	-2.03468
hsa-miR-21-3p	519.398	852.148	186.647	0.219031	-2.19079
hsa-miR-486-3p	93.275	1.10114	185.449	168.416	7.39589
hsa-miR-23b-3p	529.496	900.942	158.05	0.175427	-2.51105
hsa-miR-221-5p	430.388	721.584	139.192	0.192898	-2.37409
hsa-miR-96-5p	2738.78	5450.58	26.9752	0.00494906	-7.65863
hsa-miR-24-2-5p	1234.82	2437.17	32.4741	0.0133245	-6.22977
hsa-miR-19b-3p	1224.86	2403.02	46.6925	0.0194308	-5.68551
hsa-miR-106b-5p	1197.76	2358.72	36.7975	0.0156006	-6.00225
hsa-miR-32-5p	1153.39	2303.83	2.95611	0.00128313	-9.60612
hsa-miR-107	1113.19	2133.33	93.0475	0.0436161	-4.519
hsa-miR-141-5p	754.612	1489.34	19.8876	0.0133533	-6.22666
hsa-miR-141-3p	660.927	1264.35	57.5014	0.0454789	-4.45866
hsa-miR-29b-3p	541.642	1047.61	35.6733	0.0340521	-4.87611
hsa-miR-21-5p	250838	390340	111337	0.28523	-1.8098
hsa-let-7i-5p	39348.5	59876.9	18820	0.314312	-1.66973
hsa-miR-100-5p	11710.8	5028.03	18393.6	3.65821	1.87114
hsa-miR-26a-5p	33098.3	47871.2	18325.4	0.382806	-1.38532
hsa-let-7g-5p	28948.1	46743.4	11152.8	0.238596	-2.06736
hsa-miR-27b-3p	19832.2	29238.5	10425.9	0.356583	-1.48769
hsa-miR-28-3p	4573.47	1138.38	8008.57	7.03508	2.81457
hsa-miR-24-3p	23564.6	39218.2	7911.06	0.201719	-2.30958
hsa-miR-29a-3p	14700.8	24355.1	5046.53	0.207206	-2.27086
hsa-miR-7-5p	29834.2	55150.5	4517.84	0.0819184	-3.60967
hsa-miR-200a-3p	31471.7	58892.2	4051.2	0.0687902	-3.86165
hsa-miR-3074-5p	11182.3	18591.2	3773.42	0.202969	-2.30067
hsa-miR-22-3p	9177.74	14599.8	3755.67	0.257241	-1.95881
hsa-miR-27a-3p	7324.72	12014.8	2634.58	0.219277	-2.18917
hsa-miR-103b	13008.5	23412.6	2604.34	0.111237	-3.16829
hsa-miR-103a-3p	13008.5	23412.6	2604.34	0.111237	-3.16829
hsa-miR-429	12120.5	22436.1	1804.94	0.0804478	-3.6358
hsa-miR-181a-5p	3989.49	6259.27	1719.7	0.274745	-1.86383
hsa-miR-3529-3p	9833.23	18167.9	1498.52	0.0824815	-3.59979
hsa-miR-93-5p	6037.92	10653.5	1422.39	0.133514	-2.90494
hsa-miR-425-5p	11837.7	22367.2	1308.21	0.0584877	-4.09572
hsa-miR-372	2751.85	4364.76	1138.93	0.260939	-1.93822
hsa-let-7a-3p	1991.31	3130.08	852.536	0.272369	-1.87637
hsa-miR-27a-5p	1853.6	3078.81	628.395	0.204103	-2.29263
hsa-miR-101-3p	4549.63	8475.91	623.349	0.0735436	-3.76526
hsa-miR-17-5p	5352.18	10092	612.306	0.0606721	-4.04282
hsa-miR-484	1385.4	2191.33	579.463	0.264435	-1.91902
hsa-miR-16-5p	1319.52	2078.41	560.632	0.269741	-1.89035
hsa-miR-26b-5p	2306.15	4081.26	531.046	0.130118	-2.94211
hsa-miR-20a-5p	13316.6	26122.7	510.447	0.0195403	-5.6774
hsa-miR-30e-5p	4267.05	8049.63	484.465	0.0601847	-4.05446
hsa-miR-196b-5p	1238.97	2016.2	461.749	0.22902	-2.12646
hsa-miR-374c-3p	784.211	1218.93	349.495	0.286724	-1.80227
hsa-miR-374b-5p	784.211	1218.93	349.495	0.286724	-1.80227
hsa-miR-185-5p	1136.67	1935.92	337.417	0.174293	-2.52042
hsa-miR-194-5p	963.773	1658.62	268.929	0.16214	-2.62469
hsa-miR-130b-5p	688.961	1118.74	259.178	0.231669	-2.10986
hsa-miR-98-5p	1698.05	3176.87	219.218	0.0690044	-3.85717
hsa-miR-582-3p	1051.99	1928.52	175.454	0.0909784	-3.45833
hsa-miR-340-5p	872.217	1622.95	121.484	0.0748542	-3.73977
hsa-miR-4473	1309.93	2508.77	111.082	0.0442772	-4.49729
